# Supplementary material for: Extent of biodiversity surveys and ranges for endemic species in the Albertine Rift
Source: Data Brief. 2018 May 4;18:1907–13. doi: 10.1016/j.dib.2018.04.111 (PMC5998652; doi:10.1016/j.dib.2018.04.111)
Supplement: Supplementary file 2 — Supplementary material Supplementary data associated with this article is contained in excel files (Tables S1 and S2) and can be found in the online version at. The estimated ranges in raster format are available at www.albertinerift.org. Table S1. Excel file of current range size, area cultivated, predicted range contractions under climate change , current and future area protected and percentage overlaps for each species assessed. [file mmc2.xlsx]

## Sheet: Sheet1
	Table S3. Modeled areas for each of the endemic species under current and future climate conditions and percentage losses to habitat conversion and climate change. The percentage area protected both now and in the future as well as the percentage overlap between current and future ranges is also given.
			Species projected to lose up to 100% of their current range
			Species projected to lose up to 90% of their current range
			Species projected to experience range expansion
Sort	Species	Taxa	status	Threatened endemic species	Preclearing extent (km2)	Current range (km2)	Range Loss (%) to habitat conversion	Range size in 2080 (km2)	% loss / increase to CC	Overlap Current and future suitable area (km2)	Current overlap (%)	Future overlap(%)	Overlap areas currently protected(minus Itombwe and Kabobo) (km2)	Overlap areas currently protected(including Itombwe and Kabobo) (km2)	Overlap range currently protected (%) minus Itombwe and Kabobo	Overlap range currently protected (%) including Itombwe and Kabobo	% current range Protected (minus) itombwe and kabobo	Current range protected by gazetting Itombwe and Kabobo (%)	Future range protected (minus) Itombwe and Kabobo (%)	Future range protected by gazetting Itombwe and Kabobo (%)
1	Cossypha archeri	Bird	endemic - least concern		35474	19892	43.9251	3941	80.188	3941	19.812	100	2559	3033	64.9328	76.9602	29.7657	52.4633	64.9328	76.5288
2	Cyanomitra alinae	Bird	endemic - least concern		67662	36503	46.051	12437	65.9288	12308	33.7178	98.9628	4584	6944	36.8578	55.8334	23.2227	46.0127	37.895	56.6535
3	Oreolais ruwenzorii	Bird	endemic - least concern		45031	23612	47.565	4932	79.1123	4930	20.8792	99.9594	3005	3650	60.9286	74.0065	26.5374	50.4701	60.9286	73.5807
4	Graueria vittata	Bird	endemic - least concern		20554	12208	40.6052	1989	83.7074	1746	14.3021	87.7828	1441	1460	72.4485	73.4037	23.1242	56.676	83.5093	83.6601
5	Bradypterus graueri	Bird	Endemic - endangered	1	9778	4473	54.2544	135	96.9819	133	2.9734	98.5185	120	127	88.8889	94.0741	46.7024	56.338	90.3704	90.3704
6	Apalis personata	Bird	endemic - least concern		47807	25716	46.2087	5439	78.8497	5438	21.1464	99.9816	3143	3881	57.7864	71.355	24.6578	49.0512	57.8047	70.877
7	Hemitesia neumanni	Bird	endemic - least concern		59577	33337	44.0438	12442	62.6781	11736	35.2041	94.3257	3740	6284	30.0595	50.5063	21.2407	126.724	33.2905	53.5364
8	Nectarinia purpureiventris	Bird	endemic - least concern		32051	17434	45.6054	4781	72.5766	3893	22.3299	81.4265	1665	2459	34.8254	51.4328	23.8729	51.8126	41.0165	59.4855
9	Phylloscopus laetus	Bird	endemic - least concern		49728	29028	41.6264	6511	77.5699	6511	22.4301	100	3508	4845	53.8781	74.4125	24.4144	50.9784	53.8781	74.0286
10	Alethe poliophrys	Bird	endemic - least concern		22112	10936	50.5427	2185	80.0201	1956	17.8859	89.5195	1544	1563	70.6636	71.5332	33.5497	50.1554	79.7254	79.7712
11	Nectarinia regia	Bird	endemic - least concern		40179	22570	43.8264	5232	76.8188	5232	23.1812	100	2240	3155	42.8135	60.302	26.3802	51.44	42.8135	59.8815
12	Nectarinia stuhlmanni	Bird	Endemic - not assessed		28551	15930	44.2051	2460	84.5574	2460	15.4426	100	1510	1689	61.3821	68.6585	25.6372	50.3202	61.3821	68.1301
13	Gallirex johnstoni	Bird	endemic - least concern		19968	12782	35.9876	2056	90.1502	1258	9.84197	61.1868	714	781	34.7276	37.9864	33.2564	55.3665	80.3988	82.2471
14	Batis diops	Bird	endemic - least concern		63539	33039	48.002	10950	66.8574	10950	33.1426	100	4597	6540	41.9817	59.726	24.686	45.9881	41.9817	59.5251
15	Ploceus alienus	Bird	endemic - least concern		46832	25835	44.8347	6740	73.9114	6635	25.6822	98.4421	3497	4266	51.8843	63.2938	26.2048	47.6834	53.4421	64.5401
16	Pternistis nobilis	Bird	endemic - least concern		13351	7535	43.5623	668	91.1347	326	4.32648	48.8024	319	319	47.7545	47.7545	40.7432	58.3411	97.6048	97.6048
17	Apalis kaboboensis	Bird	Endemic - not assessed		1527	1488	2.55403	2642	-77.5538	1488	100	56.321	11	1344	0.416351	50.8706	0.739247	90.3226	3.40651	71.8017
18	Cryptospiza jacksoni	Bird	endemic - least concern		31766	14446	54.5237	1850	87.1937	1532	10.605	82.8108	1339	1348	72.3784	72.8649	34.224	43.1538	88.7027	88.7568
19	Kupeornis rufocinctus	Bird	Endemic - Near threatened		8172	5096	37.6407	48	99.0581	46	0.902669	95.8333	46	46	95.8333	95.8333	29.4545	56.8878	100	100
20	Zoothera tanganjicae	Bird	Endemic - not assessed		56961	28113	50.6452	9165	67.3994	9023	32.0955	98.4506	3594	5064	39.2144	55.2537	22.9574	48.5078	40.742	56.5194
21	Melaenornis ardesiacus	Bird	endemic - least concern		26569	12821	51.7445	1520	88.1445	680	5.3038	44.7368	638	665	41.9737	43.75	22.6815	47.9604	86.0526	86.25
22	Melaniparus fasciiventer	Bird	endemic - least concern		25964	16525	36.3542	2883	82.5537	2883	17.4463	100	1778	2102	61.6719	72.9102	29.888	55.7882	61.6719	72.3899
23	Apalis argentea	Bird	endemic - least concern		8194	7811	4.67415				0				#DIV/0!	#DIV/0!		0
24	Pseudocalyptomena graueri	Bird	Endemic - Vulnerable	1	10811	7867	27.2315	672	91.458	671	8.5293	99.8512	210	435	31.25	64.7321	12.7495	62.2728	31.3988	64.881
25	Fraseria lendu	Bird	Endemic - Vulnerable	1	33225	21053	36.6351	3579	83	2214	10.5163	61.8609	611	853	17.0718	23.8335	15.518	37.6763	42.3582	49.8743
26	Phodilus prigoginei	Bird	Endemic - endangered	1	8738	6594	24.5365	1077	83.667	1066	16.1662	98.9786	995	998	92.3863	92.6648	22.748	57.6281	92.3863	92.6648
27	Indicator pumilio	Bird	Endemic - Near threatened		33055	20099	39.1953	7663	61.8737	6963	34.6435	90.8652	2774	4927	36.1999	64.296	22.9066	53.2066	38.8882	69.6203
28	Cinnyris rockefelleri	Bird	Endemic - Vulnerable	1	9207	7122	22.6458	2459	65.4732	2447	34.3583	99.512	315	1111	12.8101	45.181	26.2005	54.5352	12.8101	45.181
29	Caprimulgus ruwenzori	Bird	endemic - least concern		24017	16210	32.5061	7786	51.9679	7321	45.1635	94.0277	2814	4457	36.1418	57.2438	28.0568	57.884	38.5692	60.7115
30	Schoutedenapus schoutedeni	Bird	Endemic - Vulnerable	1	42606	35412	16.8849	16198	54.2584	13573	38.3288	83.7943	887	6234	5.47598	38.4862	9.40077	32.0965	9.11841	47.2281
31	Cryptospiza shelleyi	Bird	Endemic - Vulnerable	1	13495	8879	34.2053	2305	74.0399	1911	21.5227	82.9067	960	1404	41.6486	60.9111	42.7863	63.2053	55.0976	74.577
32	Prionops alberti	Bird	Endemic - Vulnerable	1	22176	17858	19.4715	1281	92.8267	617	3.45503	48.1655	97	574	7.57221	44.8087	11.3787	37.703	53.1616	90.3981
33	Chlorocichla prigoginei	Bird	Endemic - endangered	1	2277	571	74.9231	166	70.9282	60	10.5079	36.1446	55	55	33.1325	33.1325	45.5342	45.5342	63.253	63.253
34	Geokichla oberlaenderi	Bird	Endemic - Near threatened		40004	34941	12.6562										24.3553	26.1927
35	Ploceus aureonucha	Bird	Endemic - endangered		8550	7927	7.28655										48.4294	48.4294
36	Ploceus flavipes	Bird	Endemic - Vulnerable	1	1152	1081	6.16319										52.2664	52.2664
37	Ceblepyris graueri	Bird	Endemic - Near threatened		16320	12326	24.473										9.77608	35.7212
38	Kupeornis chapini	Bird	Endemic - Near threatened		25494	21419	15.9842										17.872	25.9302
39	Willard’s Sooty Boubou	Bird	Endemic		23156	12779	44.8134										10.1416	47.179
40	Cercococcyx montanus	Bird	Endemic		38458	19950	48.1252										20.9273	51.6842
41	Cercopithecus mitis kandti	Large mammal	Endemic - endangered	1		317		51	83.9117	7	2.2082	13.7255	7	7	13.7255	13.7255	100	100	100	100
42	Gorilla beringei beringei	Large mammal	Endemic - critically endangered	1	4664	878	81.175	549	37.4715	531	60.4784	96.7213	531	531	96.7213	96.7213	98.2916	98.2916	99.8179	99.8179
43	Gorilla beringei graueri	Large mammal	Endemic - critically endangered	1	133866	117059	12.5551	12376	89.4276	6847	5.84919	55.3248	1647	1864	13.308	15.0614	18.1308	19.0668	13.809	35.0032
44	Mathews buffalo	Large mammal	Endemic - not assessed		4726	2596	45.0698	216	66.6667	216	8.32049	100	212	212	98.1481	98.1481	84.2593	84.2593	98.1481	98.1481
45	Crocidura niobe	Small mammal	Endemic - not assessed		20768	12294	40.8032	5231	57.4508	5231	42.5492	100	2421	3418	46.2818	65.3412	22.4673	35.2273	46.2818	65.2074
46	Funisciurus carruthersi	Small mammal	Endemic - not assessed		87066	59347	31.8368	19087	67.8383	19041	32.0842	99.759	4877	10045	25.5514	52.6274	15.0989	25.1143	25.7924	52.7479
47	Heliosciurus ruwenzorii	Small mammal	Endemic - not assessed		59288	37586	36.6044	10864	71.0956	10309	27.4278	94.8914	5969	5997	54.9429	55.2007	17.5213	25.0067	39.3133	56.8023
48	Hylomyscus denniae	Small mammal	Endemic - not assessed		18171	9736	46.4201	4878	49.8973	4878	50.1027	100	3645	3720	74.7232	76.2608	29.2059	29.6076	74.7232	75.8918
49	Hylomyscus vulcanorum	Small mammal	Endemic - not assessed		14395	6793	52.81	1636	75.9164	1636	24.0836	100	1462	1498	89.3643	91.5648	23.654	30.3925	89.3643	90.1589
50	Lophuromys rahmi	Small mammal	Endemic - not assessed		15512	8452	45.5132	2435	71.1903	2413	28.5495	99.0965	1638	1681	67.269	69.0349	22.0861	22.0861	68.1725	69.6099
51	Lophuromys woosnami	Small mammal	Endemic - not assessed		33504	17792	46.8959	4451	74.9831	4451	25.0169	100	3421	3597	76.8591	80.8133	17.6128	28.5966	76.8591	80.2741
52	Mus bufo	Small mammal	Endemic - not assessed		23910	12524	47.6202	4980	60.2363	4908	39.1888	98.5542	3023	3725	60.7028	74.7992	20.3848	28.097	62.1486	76.1446
53	Otomys denti	Small mammal	Endemic - not assessed		7731	3867	49.9806	1919	50.375	1919	49.625	100	1776	1775	92.5482	92.4961	37.4596	37.7053	92.5482	92.5482
54	Paracrocidura maxima	Small mammal	Endemic - not assessed		24324	11661	52.0597	3439	70.5085	3439	29.4915	100	2783	2839	80.9247	82.5531	22.9979	28.3547	80.9247	82.6112
55	Praomys degraaffi	Small mammal	Endemic - not assessed		48250	29829	38.1782	7928	73.4218	7866	26.3703	99.218	3675	4537	46.3547	57.2275	12.1782	17.372	47.1367	57.6816
56	Scutisorex somereni	Small mammal	Endemic - not assessed		78799	30981	60.6835	10575	65.8662	10575	34.1338	100	4766	5526	45.0686	52.2553	10.5446	12.108	45.0686	49.0118
57	Sylvisorex lunaris	Small mammal	Endemic - not assessed		17340	7269	58.0796	4185	42.4267	3658	50.3233	87.4074	2446	2826	58.4468	67.5269	23.1546	27.549	62.3895	72.2581
58	Sylvisorex vulcanorum	Small mammal	Endemic - not assessed		16298	7803	52.123	2992	61.6558	2969	38.0495	99.2313	2108	2211	70.4545	73.8971	25.1503	30.7768	71.2233	74.3984
59	Crocidura kivuana	Small mammal	Endemic - not assessed		2161	1696	21.5178				0						32.9014	32.9014
60	Crocidura lanosa	Small mammal	Endemic - not assessed		8041	4845	39.7463	374	92.2807	374	7.7193	100	281	281	75.1337	75.1337	24.5741	29.4615	75.1337	75.1337
61	Crocidura maurisca	Small mammal	Endemic - not assessed		33766	10559	68.7289	4994	52.7039	4845	45.885	97.0164	3460	3586	69.2831	71.8062	14.8137	15.5482	72.2667	74.2291
62	Crocidura stenocephala	Small mammal	Endemic - not assessed		3742	1459	61.0102	1	99.9315	1	0.0685401	100	1	1	100	100	17.3169	18.4661	100	100
63	Dasymys montanus	Small mammal	Endemic - not assessed		1535	1319	14.0717	669	49.2798	668	50.6444	99.8505	668	668	99.8505	99.8505	82.215	82.215	100	100
64	Delanymys brooksi	Small mammal	Endemic - not assessed		18659	9360	49.8365	1538	83.5684	1538	16.4316	100	1224	1224	79.5839	79.5839	19.3901	27.1772	79.5839	79.5839
65	Lophuromys medicaudatus	Small mammal	Endemic - not assessed		9548	4712	50.6494	609	87.0756	598	12.691	98.1938	542	542	88.9984	88.9984	28.6343	28.7914	90.8046	90.8046
66	Myosorex babaulti	Small mammal	Endemic - Near threatened		18868	7713	59.1213	225	97.0828	225	2.91715	100	199	200	88.4444	88.8889	17.5641	20.8289	88.4444	88.8889
67	Myosorex blarina	Small mammal	Endemic - endangered	1	2976	1996	32.9301	1214	39.1784	1193	59.7695	98.2702	1068	1067	87.9736	87.8913	55.6788	55.6788	89.7035	89.7035
68	Rhinolophus hillii	Small mammal	Endemic - not assessed		1303	584	55.1804				0						42.3638	42.3638
69	Rhinolophus ruwenzorii	Small mammal	Endemic - Vulnerable	1	24403	13635	44.1257	1087	92.0279	1087	7.97213	100	744	745	68.4453	68.5373	33.3729	33.4098	68.4453	68.5373
70	Rhinolophus willardi	Small mammal	Endemic - not assessed		1398	1381	1.21602	0	100		0	#DIV/0!					1.28755	87.0529
71	Ruwenzorisorex suncoides	Small mammal	Endemic - Vulnerable	1	36432	11392	68.7308	7428	34.7963	3063	26.8873	41.2359	2241	2255	30.1696	30.3581	12.7827	15.9722	31.4082	31.5024
72	Sylvisorex granti	Small mammal	Endemic - least concern		30963	15208	50.8833	3307	78.2549	3307	21.7451	100	2068	2169	62.534	65.5881	19.2908	27.0323	62.534	64.8927
73	Thamnomys venustus	Small mammal	Endemic - Vulnerable	1	22155	11287	49.0544	3334	70.4616	3334	29.5384	100	2641	2641	79.2142	79.2142	25.1275	25.7143	79.2142	79.2142
74	Allanblackia kimbiliensis	Plant	Endemic - not assessed		5397	2610	51.6398	782	70.0383	554	21.2261	70.844	271	403	34.6547	51.5345	27.7395	70.4598	57.6726	74.5524
75	Balsamocitrus dawei	Plant	Endemic - not assessed		41144	22907	44.3248	42458	-85.3495	22854	99.7686	53.8273	14473	14505	34.0878	34.1632	63.2601	63.2558	42.4985	42.515
76	Beilschmiedia michelsonii	Plant	Endemic - not assessed		15114	11629	23.0581	1459	87.4538	1417	12.1851	97.1213	1020	1044	69.9109	71.5559	14.6272	61.8626	71.8986	73.6806
77	Chassalia subochreata	Plant	Endemic - not assessed		15133	6658	56.0034	3270	50.8862	3162	47.4917	96.6972	1606	2278	49.1131	69.6636	41.0033	59.3271	52.2936	72.5688
78	Coccinia mildbraedii	Plant	Endemic - not assessed		22573	10729	52.4698	2466	77.0156	1503	14.0088	60.9489	1273	1281	51.6221	51.9465	49.6039	55.2987	65.4907	65.5312
79	Crassocephalum ducis-aprutii	Plant	Endemic - not assessed		3263	1613	50.567	102	93.6764	102	6.32362	100	102	102	100	100	77.9913	77.9913	100	100
80	Diplazium humbertii	Plant	Endemic - not assessed		12244	7463	39.0477	2258	69.7441	2140	28.6748	94.7741	1195	1180	52.9229	52.2586	41.7928	42.3556	58.1488	58.1488
81	Embelia libeniana	Plant	Endemic - not assessed		9975	6507	34.7669	26	99.6004	26	0.39957	100	6	6	23.0769	23.0769	22.253	40.5102	23.0769	23.0769
82	Erica johnstoniana	Plant	Endemic - not assessed		4151	2608	37.1718				0						74.1181	74.2331
83	Grewia mildbraedii	Plant	Endemic - not assessed		16567	12043	27.3073	3631	69.8497	1353	11.2347	37.2625	285	687	7.84908	18.9204	11.5171	48.2438	24.8141	49.7384
84	Harungana montana	Plant	Endemic - not assessed		20083	11077	44.8439	849	92.3355	648	5.84996	76.3251	495	500	58.3039	58.8928	24.3387	55.051	70.0824	70.6714
85	Helichrysum stuhlmannii	Plant	Endemic - not assessed		2708	2140	20.9749	795	62.8505	795	37.1495	100	792	792	99.6226	99.6226	60.1869	70.0467	99.6226	99.6226
86	Impatiens gesneroidea	Plant	Endemic - not assessed		9856	5718	41.9846	611	89.3144	611	10.6856	100	145	294	23.7316	48.1178	35.9566	59.7587	23.7316	47.4632
87	Impatiens mildbraedii	Plant	Endemic - not assessed		8112	3665	54.82	349	90.4775	339	9.24966	97.1347	335	335	95.9885	95.9885	53.779	54.543	98.8539	98.8539
88	Impatiens purpureo violacea	Plant	Endemic - not assessed		17616	11657	33.8272	3765	67.7018	3765	32.2982	100	1647	2125	43.745	56.4409	19.3189	56.9615	43.745	55.8831
89	Isoglossa vulcanicola	Plant	Endemic - not assessed		8207	4989	39.2104	446	91.0603	444	8.89958	99.5516	444	444	99.5516	99.5516	41.6115	67.729	100	100
90	Lobelia mildbraedii	Plant	Endemic - not assessed		5708	3801	33.4093	164	95.6853	164	4.31465	100	109	137	66.4634	83.5366	40.4104	60.1421	66.4634	83.5366
91	Lobelia stuhlmannii	Plant	Endemic - not assessed		385	384	0.25974	147	61.7188	147	38.2812	100	147	147	100	100	100	100	100	100
92	Melchiora schliebenii	Plant	Endemic - Near threatened		29118	17904	38.5123	1744	90.2592	1563	8.72989	89.6216	1016	1058	58.2569	60.6651	18.1189	50.5641	68.6353	69.8968
93	Musanga leo-errerae	Plant	Endemic - not assessed		7645	3368	55.9451	1205	64.2221	1064	31.5914	88.2988	583	530	48.3817	43.9834	52.9988	52.9988	48.3817	48.3817
94	Ocotea michelsonii	Plant	Endemic - not assessed		11690	6367	45.5346	2624	58.7875	2615	41.0711	99.657	1331	1542	50.7241	58.7652	31.6947	52.191	50.7241	59.1082
95	Oxyanthus troupinii	Plant	Endemic - not assessed		41426	23471	43.3423	4470	80.9552	4437	18.9042	99.2617	2253	2623	50.4027	58.6801	17.8689	47.7781	51.1409	59.1275
96	Peddiea rapaneoides	Plant	Endemic - not assessed		18697	10186	45.5207	197	98.066	197	1.93403	100	7	47	3.5533	23.8579	23.0316	54.0448	3.5533	23.8579
97	Peucedanum runssoricum	Plant	Endemic - not assessed		6574	3439	47.6879	98	97.1503	98	2.84967	100	98	103	100	105.102	63.5359	72.7828	100	100
98	Psychotria palustris	Plant	Endemic - not assessed		1734	1436	17.1857	0	100	0	0	#DIV/0!		0			47.5627	61.2813
99	Pycnostachys goetzenii	Plant	Endemic - not assessed		16035	11144	30.502	3688	66.906	3673	32.9594	99.5933	1165	1833	31.5889	49.7017	31.9185	54.4957	31.9957	50.1085
100	Rubus kirungensis	Plant	Endemic - not assessed		15413	11700	24.0901	1326	88.6667	1311	11.2051	98.8688	1220	1238	92.006	93.3635	38.4274	52.8376	93.1373	94.5701
101	Rubus runssorensis	Plant	Endemic - not assessed		13993	9074	35.1533	1799	80.1741	1756	19.352	97.6098	1615	1622	89.7721	90.1612	36.0811	53.0086	92.1623	92.2179
102	Rytigynia bridsoniae	Plant	Endemic - not assessed		33618	21866	34.9575	6422	70.6302	6375	29.1549	99.2681	2848	4086	44.3476	63.625	29.3652	54.4681	45.0794	64.3569
103	Rytigynia kigeziensis	Plant	Endemic - not assessed		11044	5470	50.4708	541	90.1097	449	8.20841	82.9945	360	360	66.5434	66.5434	50.2925	60	83.549	83.549
104	Senecio johnstonii	Plant	Endemic - not assessed		914	890	2.62582	280	68.5393	280	31.4607	100	280	280	100	100	100	100	100	100
105	Thunbergia mildbraediana	Plant	Endemic - not assessed		6185	3844	37.8496	1771	53.9282	1507	39.204	85.0932	1327	1327	74.9294	74.9294	71.2279	71.3059	89.8363	89.8927
106	Casearia runssorica	Plant	Endemic - not assessed		10992	6965	36.6357	780	88.8011	780	11.1989	100	780	780	100	100	23.4171	54.9031	100	100
107	Cincinnobotrys speciosa	Plant	Endemic - not assessed		19654	14695	25.2315	2742	81.3406	2742	18.6594	100	421	1316	15.3538	47.9942	22.5927	50.9901	15.3538	47.9942
108	Impatiens keilii	Plant	Endemic - not assessed		1708	1360	20.3747	133	90.2206	133	9.77941	100	129	129	96.9925	96.9925	56.6912	59.4118	96.9925	96.9925
109	Isoglossa laxiflora	Plant	Endemic - not assessed		80028	40400	49.5177	6300	84.4059	6273	15.5272	99.5714	2836	3701	45.0159	58.746	39.5223	50.0223	45.0159	58.7937
110	Ixora burundiensis	Plant	Endemic - not assessed		42005	27737	33.9674	9025	67.4622	9006	32.4693	99.7895	2475	5097	27.4238	56.4765	20.0238	46.8724	27.4238	56.4875
111	Mimulopsis excellens	Plant	Endemic - not assessed		16696	8467	49.2873	306	96.386	273	3.22428	89.2157	275	275	89.8693	89.8693	31.4988	56.9859	100	100
112	Monanthotaxis orophila	Plant	Endemic - not assessed		23689	12443	47.4735	1000	91.9634	973	7.81966	97.3	937	949	93.7	94.9	25.219	53.4919	93.7	94.9
113	Otiophora pauciflora	Plant	Endemic - not assessed		5354	4819	9.99253	0	100		0						23.4488	60.6972
114	Pavetta pierlotii	Plant	Endemic - not assessed		17047	9492	44.3186	672	92.9204	672	7.07965	100	2	230	0.297619	34.2262	29.4775	54.2878	0.297619	34.2262
115	Pilea bambuseti	Plant	Endemic - not assessed		13097	7430	43.2695	399	94.6299	392	5.27591	98.2456	349	349	87.4687	87.4687	39.502	53.8762	89.2231	89.2231
116	Pseudosabicea arborea	Plant	Endemic - not assessed		14998	8792	41.3789	212	97.5887	212	2.41128	100	202	211	95.283	99.5283	25.1137	44.6201	95.283	99.5283
117	Sericanthe leonardii	Plant	Endemic - not assessed		21060	13724	34.8338	1030	92.4949	1030	7.5051	100	19	506	1.84466	49.1262	16.7444	50.7287	1.84466	49.1262
118	Stapfiella lucida	Plant	Endemic - not assessed		9367	6674	28.7499	2067	69.0291	2067	30.9709	100	274	941	13.2559	45.5249	31.2556	55.3491	13.2559	45.5249
119	Tabernaemontana odoratissima	Plant	Endemic - not assessed		39685	21790	45.0926	7193	66.9894	3136	14.3919	43.5979	843	1765	11.7197	24.5377	22.8086	47.196	43.9872	58.9462
120	Tinospora orophila	Plant	Endemic - not assessed		15164	7574	50.0528	6686	11.7243	5394	71.2173	80.676	2972	2967	44.4511	44.3763	45.2733	45.2733	55.9228	55.9079
121	Uebelinia kiwuensis	Plant	Endemic - not assessed		479	296	38.2046				0						100	100
122	Vernonia kirungae	Plant	Endemic - not assessed		2790	1843	33.9427				0						79.9783	79.9783
123	ADOLFUS vauereselli	Reptile	Endemic - least concern		59776	32647	45.3844	10318	68.3953	10318	31.6047	100	4008	5868	38.8447	56.8715	13.3482	25.2242	38.8447	56.9781
124	Atheris nitschei	Reptile	Endemic - not assessed		38441	19846	48.3728	5336	73.113	5336	26.887	100	3144	3837	58.9205	71.9078	16.8388	26.6252	58.9205	71.7766
125	Kinyongia adolfifriderici	Reptile	Endemic - least concern		104163	53569	48.5719	15601	70.8768	15601	29.1232	100	6103	7366	39.1193	47.2149	13.8197	20.6474	39.1193	47.0354
126	Kinyongia carpenteri	Reptile	Endemic - Near threatened		1791	886	50.5304	917	-3.49887	244	27.5395	26.6085	244	244	26.6085	26.6085	38.8051	38.8051	92.8026	92.8026
127	Kinyongia xenorhina	Reptile	Endemic - not assessed		37297	17744	52.4251	7812	55.9739	7537	42.4763	96.4798	3648	3658	46.6974	46.8254	18.2991	18.3902	49.8208	49.9488
128	Leptosiaphos blochmanni	Reptile	Endemic - not assessed		10454	9199	12.005	3060	66.7355	3060	33.2645	100	531	1412	17.3529	46.1438	15.353	41.7639	17.3529	46.1438
129	Leptosiaphos graueri	Reptile	Endemic - not assessed		44964	22319	50.3625	9018	59.595	9018	40.405	100	4016	5604	44.5332	62.1424	18.0144	25.2202	44.5332	62.0426
130	Leptosiaphos hackarsi	Reptile	Endemic - not assessed		9941	4562	54.1092	1128	75.274	981	21.5037	86.9681	738	777	65.4255	68.883	25.5709	27.7839	78.1915	81.6489
131	Trioceros johnstoni	Reptile	Endemic - not assessed		113366	66327	41.493	23188	65.0399	22890	34.5108	98.7149	7113	10642	30.6753	45.8944	15.5496	23.0007	30.7314	45.8297
132	Trioceros rudis	Reptile	Endemic - not assessed		108360	59047	45.5085	11695	80.1937	11695	19.8063	100	5594	5671	47.8324	48.4908	16.7599	22.6938	47.8324	48.2514
133	Trioceros schoutedeni	Reptile	Endemic - not assessed		6983	6174	11.5853	2139	65.3547	2139	34.6453	100	205	881	9.58392	41.1875	19.2897	44.637	9.58392	41.1875
134	Afrixalus orophilus	Amphibian	Endemic - Vulnerable	1	70940	34924	50.7697	8031	77.0044	8026	22.9813	99.9377	4803	4877	59.8058	60.7272	22.5176	25.2439	59.868	60.6774
135	Amietia desaegeri	Amphibian	Endemic - least concern		25250	15128	40.0871				0						58.2033	58.2033
136	Artholeptis adolfifriederici	Amphibian	Endemic - least concern		50416	30003	40.4891	6958	76.809	6958	23.191	100	2986	4103	42.9146	58.9681	16.4908	27.9138	42.9146	58.7094
137	Arthroleptis pyrrhoscelis	Amphibian	Endemic - Near threatened		39732	27080	31.8434	12400	54.2097	12400	45.7903	100	2820	6040	22.7419	48.7097	11.5323	28.6016	22.7419	48.7097
138	Hyperolius castaneus	Amphibian	Endemic - Near threatened		43915	25848	41.1408	6436	75.1006	6436	24.8994	100	3357	4242	52.1597	65.9105	14.8696	29.2064	52.1597	65.8173
139	Hyperolius discodactylus	Amphibian	Endemic - least concern		61862	28885	53.3074	9527	67.0175	9527	32.9825	100	4859	6234	51.0024	65.4351	15.1595	22.0588	51.0024	65.3931
140	Hyperolius frontalis	Amphibian	Endemic - Vulnerable	1	16934	6348	62.5133	1200	81.0964	1162	18.305	96.8333	874	916	72.8333	76.3333	25.2155	25.5994	75.0833	78.6667
141	Leptopelis karissimbensis	Amphibian	Endemic - Vulnerable	1	20787	14518	30.1583	4333	70.1543	4319	29.7493	99.6769	1192	2266	27.5098	52.2963	14.5283	34.8535	27.8329	52.5964
142	Leptopelis kivuenis	Amphibian	Endemic - not assessed		49964	21984	56.0003	7171	67.3808	7158	32.56	99.8187	3750	4610	52.294	64.2867	15.8874	22.6383	52.4752	64.3285
143	Phrynobatrachus bequaerti	Amphibian	Endemic - Vulnerable	1	48788	27267	44.1113	2778	89.8119	2778	10.1881	100	2276	2275	81.9294	81.8934	26.6213	27.1358	81.9294	81.9294
144	Phrynobatrachus versicolor	Amphibian	Endemic - Vulnerable	1	74517	39154	47.4563	9209	76.4801	9209	23.5199	100	3403	4855	36.953	52.7202	14.8329	22.7451	36.953	52.6767
145	Ptychadena christyi	Amphibian	Endemic - Data deficient		40171	26721	33.4819				0						30.7698	30.7698
146	Xenopus vestitus	Amphibian	Endemic - least concern		62528	31166	50.1567	22091	29.1183	22091	70.8817	100	13779	13771	62.3738	62.3376	24.0436	24.1076	62.3738	62.4508
147	Xenopus wittei	Amphibian	Endemic - least concern		44288	21027	52.5221	3479	83.4546	3479	16.5454	100	2218	2233	63.754	64.1851	17.9846	19.6487	63.754	64.0126
148	Arthroleptis discodactylus	Amphibian	Endemic - Data deficient	1	503	478	4.97018	5	98.954		0	0			0	0	40.3579	40.3579	0	0
149	Arthroleptis hematogaster	Amphibian	Endemic - Data deficient		2994	2906	2.93921				0						0.267201	45.2572
150	Boulengerula fischeri	Amphibian	Endemic - Data deficient	1	192	192	0	0	100		0		0				4.6875	4.6875	0	0
151	Callixalus pictus	Amphibian	Endemic - Vulnerable	1	17946	10812	39.7526	3354	68.9789	2711	25.074	80.8289	239	1141	7.12582	34.0191	11.6238	11.6238	11.9857	43.6792
152	Cardioglossa cyaneospila	Amphibian	Endemic - Data deficient	1	21539	10832	49.7098	1300	87.9985	1217	11.2352	93.6154	853	862	65.6154	66.3077	17.1642	26.3336	66.1538	66.7692
153	Chrysobatrachus cupreonitens	Amphibian	Endemic - Data deficient	1	1442	1332	7.62829	2110	-58.4084	1332	100	63.128	13	785	0.616114	37.2038	0.901526	54.4383	2.55924	48.1043
154	Hyperolius leucotaenius	Amphibian	Endemic - endangered	1	6509	5962	8.40375	79	98.6749	79	1.32506	100	0	76	0	96.2025	0.814257	23.9361	0	96.2025
155	Hyperolius chrysogaster	Amphibian	Endemic - Vulnerable	1	31162	18564	40.4274	3053	83.5542	2190	11.797	71.7327	852	852	27.907	27.907	14.3059	21.4588	50.9663	50.9663
156	Hyperolius leleupi	Amphibian	Endemic - endangered		1831	1681	8.19224				0						0	28.1813
157	Laurentophryne parkeri	Amphibian	Endemic - Data deficient	1	6035	5886	2.46893	14124	-139.959	5690	96.6701	40.286	55	4007	0.389408	28.3702	0.94449	68.7158	0.566412	51.6568
158	Leptopelis fiziensis	Amphibian	Endemic - Data deficient	1	14590	11677	19.9657	10842	7.15081	8872	75.9784	81.8299	1851	3167	17.0725	29.2105	12.9678	26.148	17.7181	29.8838
159	Phrynobatrachus asper	Amphibian	Endemic - Data deficient	1	3078	2907	5.55556	4912	-68.9714	2906	99.9656	59.1612	0	1422	0	28.9495	0	46.1988	0	37.1336
160	Phrynobatrachus sulfureogularis	Amphibian	Endemic - Data deficient	1	344	344	0	0	100		0		0				0.872093	0.872093	0	0
161	Xenopus itombwensis	Amphibian	Endemic - critically endangered	1	4208	3928	6.65399	4460	-13.5438	2404	61.2016	53.9013	0		0	0	0	47.6236	0	29.5516
162	Xenopus lenduensis	Amphibian	Endemic - not assessed		3064	366	88.0548										4.01436	4.01436
