# Supplementary material for: Extent of biodiversity surveys and ranges for endemic species in the Albertine Rift
Source: Data Brief. 2018 May 4;18:1907–13. doi: 10.1016/j.dib.2018.04.111 (PMC5998652; doi:10.1016/j.dib.2018.04.111)
Supplement: Supplementary file 3 — Supplementary material Supplementary data associated with this article is contained in excel files (Tables S1 and S2) and can be found in the online version at. The estimated ranges in raster format are available at www.albertinerift.org. Table S2. Excel file comparing the current range size, area cultivated, predicted range contractions under climate change for 20 bird species for CMIP3 and CMIP5. [file mmc3.xlsx]

## Sheet: Birds
Table S4. The current range size, area cultivated, predicted range contractions under climate change for Birds for CMIP3 and CMIP5
Species	Status				CMIP3(Current)			CMIP5(Current)			CMIP3(Future)		CMIP5(Future)
		Current	mask	Range loss % to habitat destruction	Preclearing extent (km2)	Current range (km2)	Range loss% climate variables	Preclearing extent (km2)	Current range (km2)	Range loss% climate variables	Range size 2080_2model_consensus(km2)	%Range loss to cc & habitat modification	Range size 2070_2model_consensus(km2)	%Range loss to cc & habitat modification
Cossypha archeri	endemic - least concern	33639	18649	#REF!	35474	19892	43.9251	34323	20300	40.856	3941	80.188	1513	92.3939
Cyanomitra alinae	endemic - least concern	64293	34081	#REF!	67662	36503	46.051	59961	34932	41.7421	12437	65.9288	2439	93.3184
Oreolais ruwenzorii	endemic - least concern	41344	21636	#REF!	45031	23612	47.565	35926	20165	43.8707	4932	79.1123	1301	94.4901
Graueria vittata	endemic - least concern	23750	13603	#REF!	20554	12208	40.6052	33874	19908	41.2293	1989	83.7074	5151	57.8064
Bradypterus graueri	Endemic - endangered	8391	4304	#REF!	9778	4473	54.2544	42575	22293	47.6383	135	96.9819	182	95.9311
Apalis personata	endemic - least concern	45298	24616	#REF!	47807	25716	46.2087	33010	18690	43.3808	5439	78.8497	1165	95.4697
Hemitesia neumanni	endemic - least concern	49399	28845	#REF!	59577	33337	44.0438	49538	29012	41.4349	12442	62.6781	6820	79.5423
Nectarinia purpureiventris	endemic - least concern	30761	16489	#REF!	32051	17434	45.6054	17966	10996	38.7955	4781	72.5766	527	96.9772
Phylloscopus laetus	endemic - least concern	57741	32508	#REF!	49728	29028	41.6264	59220	34729	41.356	6511	77.5699	4254	85.3452
Alethe poliophrys	endemic - least concern	25178	12846	#REF!	22112	10936	50.5427	30879	16331	47.1129	2185	80.0201	264	97.586
Nectarinia regia	endemic - least concern	36734	20743	#REF!	40179	22570	43.8264	39090	22869	41.4965	5232	76.8188	1408	93.7616
Nectarinia stuhlmanni	endemic- not assesed	33552	18168	#REF!	28551	15930	44.2051	32024	18162	43.2863	2460	84.5574	1282	91.9523
Gallirex johnstoni	endemic - least concern	19225	12383	#REF!	19968	12782	35.9876	22246	13689	38.4653	1259	90.1502	1093	91.4489
Batis diops	endemic - least concern	59435	29930	#REF!	63539	33039	48.002	58285	31296	46.3052	10950	66.8574	4212	87.2514
Ploceus alienus	endemic - least concern	49463	27039	#REF!	46832	25835	44.8347	38238	22969	39.9315	6740	73.9114	937	96.3731
Pternistis nobilis	endemic - least concern	12097	7248	#REF!	13351	7535	43.5623	10835	5855	45.9622	668	91.1347	no model consensus
Cryptospiza jacksoni	endemic - least concern	26765	10917	#REF!	31766	14446	54.5237	9510	3656	61.5563	1850	87.1937	no model consensus
Kupeornis rufocinctus	Endemic - near threatened	18542	14302	#REF!	8172	5096	37.6407	13512	9269	31.4017	48	99.0581	1942	61.8917
Melaenornis ardesiacus	endemic - least concern	22126	10314	#REF!	26569	12821	51.7445	36246	18648	48.5516	1520	88.1445	no model consensus
Melaniparus fasciiventer	endemic - least concern	26124	16957	#REF!	25964	16525	36.3542	28565	18342	35.7886	2883	82.5537	1402	91.5159
	Average				34733.2	18985.9	45.0555	34291.2	19605.5	43.0081	4420.1	80.8996	2111.29	88.415
